# Supplementary material for: Temperature-dependent trophic associations modulate soil bacterial communities along latitudinal gradients
Source: ISME J. 2024 Aug 8;18(1):wrae145. doi: 10.1093/ismejo/wrae145 (PMC11334336; doi:10.1093/ismejo/wrae145)
Supplement: Supplementary_Table_wrae145 [file supplementary_table_wrae145.xlsx]

## Sheet: Table S1
Table S1 Location of sampling points and edaphic information.
	Longitude	Latitude	pH	SOM	SWC	AP	NH4+-N	NO3--N	TN	TC	C/N
	(°)	(°)		(g kg-1)	(%)	(mg kg-1)	(mg kg-1)	(mg kg-1)	( %)	( %)
S1	110.442	19.2719	7.55	32.46	0.17	6.5	10.35	62.58	0.64	8.34	13.12
S2	110.137	20.3639	6.83	46.34	0.24	75.09	10.08	68.6	1.42	18.07	12.77
S3	111.207	21.6656	6.99	27.52	0.22	11.08	10.7	81.88	1.63	19.27	11.84
S4	114.345	22.8481	7.06	9.79	0.25	18.22	10.55	35.77	0.84	10.05	11.97
S5	108.65	22.8567	5.88	34.76	0.18	5.78	46.18	32.91	1.32	14.37	10.86
S6	116.889	23.7014	7.02	23.31	0.2	36.65	10.72	55.18	1.46	21.48	14.76
S7	118.004	24.3492	7.02	28.17	0.21	55.95	10.05	41.27	0.85	12.22	14.44
S8	118.241	24.5894	7.18	28.69	0.16	8.43	9.97	16.36	0.28	4.49	16.08
S9	102.541	24.8931	7.32	21.72	0.05	9.05	11.93	9.14	0.89	11.05	12.46
S10	104.342	24.9217	7.41	9.2	0.18	17.48	10.79	81.32	1.66	21.6	13.04
S11	104.945	25.0631	6.91	28.2	0.14	73.5	7.33	57.47	1.58	17.16	10.85
S12	108.601	25.1383	7.49	21.72	0.16	54.11	10.39	53.58	0.61	9.98	16.31
S13	119.156	25.4694	7.16	27.52	0.16	11.12	9.88	28.19	0.99	19.21	19.5
S14	107.507	26.1883	6.99	22.86	0.09	6.69	6.51	63.66	0.57	25.07	43.9
S15	101.84	26.5767	7.29	11.86	0.06	27.1	5.05	5.14	1.17	11.42	9.74
S16	120.355	26.8828	7.06	37.38	0.22	17.88	10.97	25.6	0.71	7.36	10.42
S17	111.504	27.4142	7.2	23.17	0.17	12.84	7.31	25.46	1.22	15.05	12.33
S18	112.035	27.6475	7.07	28.86	0.33	10.59	9.45	84.02	1.94	22.1	11.42
S19	121.039	28.2086	5.51	34.76	0.29	79.55	13.39	83.39	1.92	19.09	9.93
S20	116.966	28.2986	5.94	20.67	0.35	9.95	6.03	104.52	1.72	17.53	10.2
S21	117.828	28.3858	6.02	21.14	0.37	18.18	5.64	82.83	2.45	21.21	8.65
S22	121.213	28.9203	6.74	42	0.22	51.92	6.14	99.57	2.69	35.01	13
S23	117.326	29.3247	5.84	20.27	0.24	95.49	6.2	49.35	1.74	16.55	9.5
S24	112.817	29.5006	6.87	30.07	0.25	12.25	10.47	76.63	1.16	12.11	10.45
S25	118.326	29.6931	6.4	32.24	0.17	22.44	3.19	44.46	1.06	10.8	10.16
S26	116.094	29.7439	6.05	21.72	0.22	26.65	5.59	39	0.72	6.56	9.18
S27	107.14	29.8389	7.46	18.83	0.13	3.82	2.99	42.75	0.8	9.61	12.07
S28	120.838	29.9739	6.67	53.58	0.4	30.55	6.66	115.08	3.71	42.33	11.41
S29	119.204	30.1644	6.84	33.17	0.13	16.99	4.13	49.22	0.91	18.16	19.93
S30	115.118	30.2467	6.16	23.03	0.25	11.06	4.94	40.28	0.9	14.99	16.73
S31	112.344	30.3614	5.31	11.59	0.2	21.91	8.73	59.22	0.83	7.55	9.07
S32	109.66	30.4653	7.04	28.83	0.15	107.02	4.3	77.26	0.83	5.71	6.92
S33	105.517	30.5358	7.02	13.03	0.06	2.68	5.12	7.06	0.68	21.56	31.84
S34	120.418	30.6942	5.01	21.72	0.18	41.57	72.84	58.89	1.4	11.1	7.95
S35	111.321	30.7539	5.58	20.27	0.14	95.32	9.61	45.26	0.98	9.03	9.22
S36	108.368	30.8728	7.05	27.52	0.2	21.38	3.98	84.95	1.35	20.19	14.93
S37	107.525	31.2814	7.06	20.27	0.05	20.48	3.95	44.8	0.82	11.84	14.44
S38	106.871	31.8417	7.31	28.69	0.15	34.89	3	56.58	0.81	8.3	10.21
S39	117.945	32.0075	6.55	19.86	0.15	35.7	3.43	67.56	1.09	15.05	13.85
S40	119.266	32.0306	7.29	22.36	0.14	17.78	9.31	27.58	1.3	39.75	30.65
S41	117.06	32.0661	6.96	17.52	0.21	26.76	3.51	66.94	0.99	11.47	11.61
S42	119.066	32.0661	6.93	13.31	0.12	10.07	10.37	32.95	1.05	17.03	16.3
S43	108.917	32.7469	6.53	20.27	0.15	3.6	12.35	30.23	1.17	11.99	10.24
S44	114.113	33.5725	6.29	25.36	0.1	30.88	9.2	23.23	0.77	9.39	12.18
S45	106.26	34.3281	7.83	21.72	0.08	123.82	10.17	34.92	1.09	12.38	11.38
S46	107.112	34.3511	7.05	28.96	0.09	20.97	4.29	71.72	1.64	24.41	14.88
S47	109.289	34.3931	7.15	13.03	0.09	4.61	5.31	39.83	0.83	15.18	18.31
S48	114.559	34.8478	7.61	33.03	0.11	39.62	9.17	66.47	1.19	23.31	19.65
S49	113.515	34.8481	7.89	24.48	0.06	8.44	8.71	12.66	0.67	20.26	30.34
S50	115.582	35.2175	7.45	25.93	0.03	46.37	35.95	94.02	1	20.63	20.55
S51	116.652	35.5025	7.1	23.17	0.1	16.39	8.62	36.69	0.56	6.75	12.01
S52	104.647	35.5808	7.66	31.14	0.03	13.92	16.73	62.74	0.8	24.59	30.89
S53	103.822	36.1128	7.66	8.9	0.07	2.27	10.04	72.85	0.43	20.03	46.8
S54	104.154	36.5247	7.86	21.72	0.03	32.14	9.29	58.84	0.94	23.21	24.69
S55	106.161	36.5247	8.13	17.93	0.2	3.08	11.72	39.76	0.9	27.42	30.63
S56	116.767	36.55	7.72	20.14	0.14	31.54	9.56	118.43	0.96	16.72	17.5
S57	116.379	37.4211	8.15	9.89	0.13	2.6	9.25	20.25	0.45	14.4	32.08
S58	105.695	37.4647	7.48	21.72	0.09	91.24	10.59	132.25	1.16	26.63	23.01
S59	111.094	37.5006	7.91	17.38	0.1	45.65	10.3	17.87	1.03	34.63	33.49
S60	110.191	37.5425	7.92	10.14	0.05	11.6	9.85	25.42	0.47	16.77	35.46
S61	112.449	37.7133	7.6	15.03	0.24	3.57	11.28	40.53	2	86.87	43.45
S62	114.354	38.0931	7.79	20.27	0.1	7.05	10.6	48.06	0.43	5.26	12.35
S63	106.294	38.3889	8.13	20.79	0.13	20.87	10.88	12.79	0.57	22.46	39.4
S64	116.878	38.6975	7.76	24.62	0.12	3.21	9.62	41.31	0.64	16.49	25.69
S65	115.539	38.7994	8.02	21.59	0.13	12.22	11.37	23.41	0.6	15.48	25.63
S66	116.744	40.2775	7.81	11.59	0.04	6.31	10.74	4.5	0.37	13.69	37.41
S67	114.907	40.6994	7.64	27.52	0.1	6.1	10.18	67.52	1.39	23.09	16.61
S68	117.702	40.9317	7.71	31.86	0.13	10.53	10.5	84	1.25	16.24	12.98
S69	122.816	41.0579	6.68	28.96	0.12	28.83	5.66	39.06	1.46	17.34	11.87
S70	119.481	41.8485	7.37	24.48	0.03	27.84	68.31	119.89	1.2	17.12	14.22
S71	123.705	42.1312	5.97	26.41	0.05	39.34	37.91	129.97	1.85	18.73	10.14
S72	124.417	43.0913	6.5	33.08	0.13	43.22	6.94	43.3	0.95	11.61	12.2
S73	124.19	44.11	7.38	33.87	0.03	14.94	7.81	16.82	0.83	12.71	15.35
Note: SOM: soil organic matter; SWC: soil water content; AP: soil available phosphorous; NH4+-N: ammonium nitrogen; NO3--N: nitrate nitrogen; TC: total organic carbon; TN: total nitrogen; C/N: soil carbon to nitrogen ratio.

## Sheet: Table S2
Table S2 Primers used for functional genes sequencing and corresponding targeting sites.
Primer Name	Target Genes	Sequence (5’ → 3’)
515F	16S rRNA (V4)	GTGYCAGCMGCCGCGGTAA
806R		GGACTACNVGGGTWTCTAAT
1319f	18S rRNA (V9)	GTACACACCGCCCGTC
EukBr		TGATCCTTCTGCAGGTTCACCTAC
MZIA1bis	g23	GATATTTGIGGIGTTCAGCCIATGA
MZIA6		CGCGGTTGATTTCCAGCATGATTTC

## Sheet: Table S3
Table S3 Network topological structure properties for the bipartite networks.
Parameters	Protists-Bacteria Network	Virus-Bacteria Network
No. bacteria	318	142
No. protist or virus	92	76
Total links	552	199
Positive links	467 (84.60%)	154 (77.39%)
Negative links	85 (15.40%)	45 (22.61%)
Network connectance	0.0236	0.0553

## Sheet: Table S4
Table S4 Environmental and biotic variables used to explain bacterial beta diversity.
Group	Subgroup	Variables	Retained in the study	Description	Unit
Abiotic	Climate	MAT	Yes	Mean annual temperature	℃
		BIO2		Mean diurnal range (mean of monthly	℃
				(maximum temp - mininmum temp))
		BIO3		Isothermality (BIO2/BIO7) (*100)
		BIO4		Temperature seasonality
				(standard deviation*100)
		BIO5		Max temperature of warmest month	℃
		MTCM	Yes	Min temperature of coldest month	℃
		BIO7		Annual temperature range (BIO5-BIO6)	℃
		BIO8		Mean temperature of wettest quarter	℃
		BIO9		Mean temperature of driest quarter	℃
		BIO10		Mean temperature of warmest quarter	℃
		BIO11		Mean temperature of coldest quarter	℃
		MAP	Yes	Mean annual precipitation	mm
		BIO13		Precipitation of wettest month	mm
		BIO14		Precipitation of driest month	mm
		PSCV	Yes	Precipitation seasonality
				(coefficient of variation)
		BIO16		Precipitation of wettest quarter	mm
		BIO17		Precipitation of driest quarter	mm
		BIO18		Precipitation of warmest quarter	mm
		BIO19		Precipitation of coldest quarter	mm
	Edaphic	pH	Yes	Soil pH
		SWC	Yes	Soil water content
		TC		Total carbon	%
		TN		Total nitrogen	%
		C/N	Yes	C: N ratio
		SOM		Soil organic carbon	g kg-1
		AP		Available phosphorus	mg kg-1
		NH4+-N		Ammoniacal nitrogen	mg kg-1
		NO3--N		Nitrate nitrogen	mg kg-1
Biotic	P-B Interaction	P-B Edge	Yes	Statistically significant connection between bacteria and protists
		P-B Connectance	Yes	Measures how well-connected all OTUs are to one another in the bacteria-protists network
	V-B Interaction	V-B Edge		Statistically significant connection between bacteria and viruse
		V-B Connectance	Yes	Measures how well-connected all OTUs are to one another in the bacteria-viruse network
Note: The abiotic variables included two groups of predictors: climate and edaphic variables. The biotic variables included two groups of predictors: protists-bacteria interaction and virus-bacteria interaction.

## Sheet: Table S5
Table S5 Formula for calculating composite variables for partial least squares path modeling (PLS-PM) of bacterial community in total sites (n=73).
Response	Composite variable	Formula	R2
Bacterial Community (NMDS1)	Climatic factors	"= -0.045*MAT-0.124MAP"	0.681
	Edaphic factors	"= -0.096*SWC+0.049*pH+0.033* C/N"	0.581
	P-B interaction	"= -0.014*(P-B Edges)+0.024*(P-B Connectance)"	0.117
	V-B interaction	"= 0.003*(V-B Edges) +0.031*(V-B Connectance)"	0.039
Note: The obtained latent variables are shown in Fig. 3. The abbreviations of the included variables are listed in Table S4.

## Sheet: Table S6
Table S6 Formula for calculating composite variables for partial least squares path modeling (PLS-PM) of bacterial community in low latitudes (n=38).
Response	Composite variable	Formula	R2
Bacterial Community (NMDS1)	Edaphic factors	"= -0.062*SWC+0.024*pH+0.020* C/N"	0.267
	P-B interaction	"= 0.014*(P-B Edges) +0.033*(P-B Connectance)"	0.106
Note: The obtained composite variables are shown in Fig. 3. The abbreviations of the included variables are listed in Table S4.

## Sheet: Table S7
Table S7 Formula for calculating composite variables for partial least squares path modeling (PLS-PM) of bacterial community in high latitudes (N=35).
Response	Composite variable	Formula	R2
Bacterial Community (NMDS1)	Climatic factors	"= 0.105*MAT-0.134MAP"	0.708
	Edaphic factors	"= -0.073*SWC+0.085*pH+0.018* C/N"	0.787
	P-B interaction	"= 0.042*(P-B Edges) -0.007*(P-B Connectance)"	0.129
	V-B interaction	"= -0.018*(V-B Edges) +0.027*(V-B Connectance)"	0.072
Note: The obtained composite variables are shown in Fig. 3. The abbreviations of the included variables are listed in Table S4.

## Sheet: Table S8
Table S8 Spearman rank correlation analysis showing the relationships of microbial (Bacteria, Protists and T4-like virus) richness and community structure with environmental attributes.
Environmental variables	Bacteria			Protists			T4-like virus
	Richness	NMDS1	NMDS2	Richness	NMDS1	NMDS2	Richness	NMDS1	NMDS2
Latitude	-0.641**	0.662**	-0.476**	-0.347**	-0.042	0.603**	0.189	0.229	0.515**
MAT	0.707**	-0.711**	0.482**	0.369**	-0.058	-0.575**	-0.230*	-0.221	-0.388**
MAP	0.621**	-0.791**	0.495**	0.405**	-0.083	-0.632**	-0.206*	-0.132	-0.455**
pH	-0.315**	0.775**	-0.081	-0.353**	0.197	0.433**	0.218*	-0.007	0.272*
SOM	0.146	-0.178	0.199	0.203	0.234*	-0.397**	0.037	-0.052	-0.141
SWC	0.526**	-0.675**	0.509**	0.480**	-0.235*	-0.441**	-0.239*	-0.02	-0.277*
AP	-0.05	-0.22	-0.111	0.011	-0.027	-0.06	-0.017	0.098	-0.077
NH4+-N	-0.191	0.16	-0.13	-0.068	0.290*	0.037	-0.038	0.045	-0.056
NO3--N	-0.019	-0.171	0.091	0.236*	-0.059	-0.016	-0.062	0.04	-0.127
TN	0.183	-0.299*	0.179	0.202*	-0.002	-0.041	-0.078	0.017	-0.282*
TC	-0.085	0.276*	0.102	-0.012	-0.025	0.193	-0.034	-0.06	-0.146
C/N	-0.281*	0.608**	-0.059	-0.348**	0.052	0.213	0.048	-0.081	0.15
Note: Bold font means significant correlations. *P < 0.05; **P < 0.01; ***P < 0.001.

## Sheet: Table S9
Table S9 Spearman’s correlation of geographic distance, abiotic and biotic variables with bacterial community structure as determined by the Mantel test (9,999 permutations).
Variables	Total sites		Low latitudes		High latitudes
	R	P	R	P	R	P
Geographic distance	0.403	<0.001	0.271	<0.001	0.41	<0.001
Climatic factors	0.388	<0.001	0.078	0.162	0.239	0.007
Edaphic factors	0.421	<0.001	0.359	<0.001	0.398	<0.001
Protists community	0.379	<0.001	0.31	<0.001	0.448	<0.001
Virus community	0.136	0.023	0.028	0.369	0.265	0.02

## Sheet: Table S10
Table S10 Pearson correlation analysis of the environmental factors and latitude.
	Latitude	MAT	MAP	pH	OM	SWC	AP	NH4-N	NO3-N	TN	TC
MAT	-0.913**
MAP	-0.814**	0.796**
pH	0.333**	-0.383**	-0.569**
OM	-0.162	0.132	0.261*	-0.191
SWC	-0.489**	0.503**	0.655**	-0.454**	0.295*
AP	-0.09	0.002	0.122	-0.253*	0.223	0.058
NH4-N	0.122	-0.133	-0.116	-0.219	0.043	-0.161	0.029
NO3-N	0.026	-0.048	0.11	-0.21	0.318**	0.287*	0.272*	0.239*
TN	-0.16	0.137	0.330**	-0.380**	0.451**	0.592**	0.213	0.073	0.546**
TC	0.173	-0.240*	-0.205	0.198	0.052	0.171	-0.087	-0.013	0.173	0.510**
C/N	0.356**	-0.412**	-0.529**	0.577**	-0.365**	-0.364**	-0.331**	-0.077	-0.264*	-0.338**	0.506**
Note: Bold font means significant correlations (two-tailed). *P < 0.05; **P < 0.01; ***P < 0.001.

[truncated: 1 more sheets: Table S11]
